# Supplementary material for: The burden of polycystic ovary syndrome-related infertility in 204 countries and territories, 1990-2021: an analysis of the global burden of disease study 2021
Source: Front Endocrinol (Lausanne). 2025 Jun 6;16:1559246. doi: 10.3389/fendo.2025.1559246 (PMC12178856; doi:10.3389/fendo.2025.1559246)
Supplement: Supplementary file 4 [file Table1.xls]

## Sheet: TableS1
Table S1: Prevalent cases of POCS-related infertility in 1990 and 2021 and the percentagechange in the age-standardised rates per 100,000, by global,regions and countries.
location_name	1990_No_(95%_UI)	1990_ASRs_per_100000_(95%_UI)	2021_No_(95%_UI)	2021_ASRs_per_100000_(95%_UI)	Percentage_change_in_the_ASRs_per_100000
Global	6315531 (4214714,8996627)	235.3 (157.5,336.9)	12465534 (8218101,18556065)	315.8 (208,469)	34.2 (28.2,41.5)
Andean Latin America	54275 (37172,73879)	291.3 (198.7,395.6)	176064 (115620,261913)	489.3 (321.1,727.1)	68 (30.3,112.4)
Bolivia (Plurinational State of)	9191 (6195,12719)	308.8 (205.2,423.7)	28322 (17756,43145)	443.2 (276.8,673.3)	43.5 (11.2,78.5)
Ecuador	20111 (13933,27043)	398.1 (274,535)	50105 (32078,74259)	519.6 (332.5,769.4)	30.5 (-4.4,66.4)
Peru	24973 (16455,34825)	236.3 (155.7,327.3)	97638 (63167,148494)	489.6 (316.4,744.6)	107.2 (59.8,170.8)
Australasia	52125 (31441,79961)	469.2 (282,724.2)	81323 (49825,126790)	540.1 (326.2,827.8)	15.1 (1.6,28.2)
Australia	41110 (24595,63640)	444.2 (263.2,685.8)	63368 (38134,99889)	503.2 (298.6,775)	13.3 (-2.4,29)
New Zealand	11015 (6491,17327)	593.6 (350.7,933)	17955 (11377,26601)	727.4 (461,1083.4)	22.5 (3.5,48.5)
Caribbean	42476 (27298,63991)	222.9 (143,336.2)	66560 (42790,101625)	274.3 (177.2,417.4)	23.1 (16.1,29.4)
Antigua and Barbuda	76 (47,116)	224.7 (139.7,343.4)	142 (90,220)	295.6 (187,453.2)	31.6 (11.9,51.2)
Bahamas	422 (269,643)	281.1 (179.2,427.5)	714 (451,1099)	332.7 (210,512.6)	18.4 (5,35.6)
Barbados	395 (247,601)	278 (174.7,422)	456 (287,683)	325.3 (205.4,489.1)	17 (3.7,33.6)
Belize	186 (122,281)	215.1 (140.2,323.9)	745 (461,1127)	304.7 (189,460.7)	41.7 (21.6,62.2)
Bermuda	118 (73,182)	333.4 (207.1,510.9)	97 (61,152)	369.4 (229.5,567.3)	10.8 (-4.2,25.3)
Cuba	15306 (9556,23319)	245.1 (152.8,374.5)	15451 (9794,23930)	320.3 (204,487.1)	30.7 (13.3,44.4)
Dominica	77 (49,119)	222.8 (142.5,342.5)	100 (61,153)	301.4 (186.1,462.3)	35.3 (15.9,50.9)
Dominican Republic	7283 (4665,10914)	188 (120,282)	17549 (10882,27136)	296.9 (184.3,458.5)	57.9 (38,80.5)
Grenada	78 (48,119)	193.3 (120,297.6)	140 (88,213)	273.4 (171.4,414.4)	41.5 (20.9,60.3)
Guyana	861 (530,1320)	203.2 (125.8,311.6)	1201 (767,1855)	290.8 (186.2,448)	43.1 (24.8,63.9)
Haiti	4832 (3035,7560)	151.8 (95.2,238.6)	13216 (8516,20145)	181.5 (117,275.8)	19.5 (3.7,38.4)
Jamaica	2716 (1707,4154)	220.2 (138,340.7)	4621 (2923,7249)	293.1 (186.5,455.6)	33.1 (13.4,51.2)
Puerto Rico	6362 (3936,9759)	328.9 (203.1,505.3)	6143 (3956,9300)	414.2 (265,623.6)	25.9 (14.7,39.6)
Saint Kitts and Nevis	53 (33,81)	254 (160.4,387.6)	106 (66,165)	339.7 (210.9,519.6)	33.8 (16.6,50)
Saint Lucia	149 (94,229)	212.2 (133.9,322)	256 (163,389)	282 (179.4,426.7)	32.9 (19.6,50.1)
Saint Vincent and the Grenadines	106 (66,162)	194.6 (121.9,300.9)	160 (100,248)	288.4 (179.8,445.2)	48.2 (26.6,67.8)
Suriname	440 (278,671)	221.7 (140.7,337.3)	867 (550,1340)	298.2 (188.7,459)	34.5 (19,53.2)
Trinidad and Tobago	1396 (900,2165)	220.8 (142.3,340.2)	2210 (1422,3377)	323.3 (208.5,489.3)	46.4 (28,65.1)
United States Virgin Islands	181 (112,279)	318.6 (196.8,491)	133 (86,206)	397.6 (254.6,611.8)	24.8 (11.9,39.1)
Central Asia	23271 (14468,37327)	66.4 (41.6,106.3)	45180 (28235,70452)	91.4 (57.3,143)	37.6 (27.6,48.5)
Armenia	1116 (700,1780)	60.8 (38.2,96.2)	1219 (760,1900)	81.3 (51,125.7)	33.7 (14.4,54.3)
Azerbaijan	2498 (1566,4072)	63 (39.6,101.9)	5437 (3376,8553)	97.3 (60.3,152.2)	54.4 (39.7,72.7)
Georgia	2203 (1361,3565)	78.1 (48.2,125.7)	2078 (1312,3254)	133.8 (84.7,210.7)	71.4 (42,105.4)
Kazakhstan	6028 (3710,9381)	70.3 (43.5,109.6)	9410 (5865,15006)	98.7 (62,156.6)	40.3 (20.8,59.2)
Kyrgyzstan	1444 (881,2309)	65.6 (40.1,104.6)	2786 (1746,4466)	79.1 (49.5,125.7)	20.5 (9.4,35.1)
Mongolia	653 (401,1039)	61.5 (37.9,97.6)	1495 (930,2365)	87.7 (54.7,138.8)	42.6 (25.8,60.3)
Tajikistan	1301 (797,2109)	51.3 (31.8,82.6)	3416 (2116,5396)	64.4 (39.8,101.8)	25.4 (11,43.8)
Turkmenistan	1214 (740,1986)	65.4 (40.3,106.5)	2426 (1508,3902)	95.3 (59.3,153.1)	45.8 (29.8,65.7)
Uzbekistan	6813 (4118,10796)	66.4 (40.2,106.5)	16913 (10690,26358)	93 (58.7,144.9)	39.9 (20.8,59.4)
Central Europe	22000 (13331,36303)	35.2 (21.3,58.3)	21791 (13820,33706)	43.3 (27.5,67.8)	22.9 (9.6,38.1)
Albania	470 (274,785)	27.2 (16.1,45.8)	409 (246,653)	33.4 (20.1,53.2)	23.1 (7.2,43.4)
Bosnia and Herzegovina	554 (316,947)	23.2 (13.2,39.7)	517 (313,835)	35.9 (21.6,58.7)	54.9 (35.3,81.2)
Bulgaria	1328 (787,2221)	32.1 (19,53.9)	1124 (694,1792)	40.9 (25,65.8)	27.6 (13.3,45.9)
Croatia	718 (424,1203)	29.5 (17.2,49.8)	697 (421,1125)	39.4 (23.7,64.7)	33.9 (17.1,60)
Czechia	1586 (942,2619)	30.9 (18.3,51.3)	1729 (1050,2794)	39.6 (23.7,64.1)	28 (14.1,46.7)
Hungary	1637 (971,2640)	32.5 (19.1,52.8)	1643 (1014,2654)	40.1 (24.8,65.2)	23.3 (10.7,39.2)
Montenegro	101 (60,168)	31.5 (18.8,52.7)	115 (70,185)	40.3 (24.3,64.9)	27.8 (14.2,43.4)
North Macedonia	274 (164,466)	26.5 (15.8,45)	390 (236,644)	36.7 (22,61)	38.5 (20.3,72.9)
Poland	9531 (5861,15471)	49.1 (30.1,79.7)	9009 (5795,13617)	51.7 (33.3,78.4)	5.4 (-13.2,27.5)
Romania	3107 (1879,5271)	27.4 (16.5,46.4)	3037 (1836,4903)	38.9 (23.5,63.1)	42 (24.7,65.9)
Serbia	1290 (781,2183)	27.5 (16.7,46.6)	1492 (911,2405)	37.1 (22.7,60.3)	35 (17.8,58.4)
Slovakia	766 (458,1235)	28.4 (16.8,45.9)	979 (603,1574)	39.2 (24,63.8)	38.4 (21.2,65.2)
Slovenia	286 (172,469)	28 (16.8,46)	332 (205,535)	40.1 (24.9,64.7)	43.3 (26.1,65.5)
Central Latin America	351048 (232446,497176)	421.1 (280.4,599.3)	689094 (444481,1016171)	499 (321.9,734.8)	18.5 (10,32.9)
Colombia	46912 (30962,67851)	265.8 (173.8,389.3)	92922 (61416,133349)	343.3 (227.6,492.1)	29.2 (11,50.2)
Costa Rica	5948 (3672,9140)	366.5 (226.3,563)	12726 (7940,19463)	474.3 (298.6,715.7)	29.4 (11.1,46.6)
El Salvador	7475 (4764,11557)	287.5 (183.1,447.4)	14149 (9008,22118)	389.5 (248.1,609.3)	35.5 (12.2,61.3)
Guatemala	9155 (6011,13808)	251 (163,384.9)	32272 (19542,50391)	359.8 (219.1,562.8)	43.4 (22.2,67.4)
Honduras	5264 (3308,8059)	247.2 (157.4,378.9)	21109 (13216,32224)	363.1 (227.6,558)	46.9 (28.2,72.7)
Mexico	233092 (152179,335405)	544.8 (360.1,775)	433619 (278289,638066)	614.5 (393.6,902.9)	12.8 (0.9,33.7)
Nicaragua	4870 (2966,7320)	268.5 (163.7,408.2)	13924 (8701,20713)	373.4 (233.7,552.6)	39.1 (23.4,58.6)
Panama	3332 (2098,5132)	265.3 (167.7,410.2)	8875 (5654,13529)	411 (261.4,625.3)	54.9 (33.7,81.7)
Venezuela (Bolivarian Republic of)	35000 (21544,52883)	350.5 (217.1,531.7)	59496 (38035,91247)	435.8 (278.5,668.9)	24.3 (8.4,43.2)
Central Sub-Saharan Africa	22185 (13849,35511)	88.4 (55,142.6)	88814 (55549,140433)	134.1 (83.2,211.6)	51.6 (38,66)
Angola	3818 (2390,6251)	81.9 (51.4,133.2)	23085 (14183,36230)	148.4 (90.4,230.8)	81.2 (59.5,113)
Central African Republic	1401 (857,2240)	107.6 (65.8,171.9)	3308 (2070,5262)	118.7 (74.4,188.1)	10.2 (-0.9,23.2)
Congo	1292 (817,2069)	113 (71,180)	4574 (2847,7234)	157.6 (97.4,249.4)	39.4 (25.4,56.4)
Democratic Republic of the Congo	14899 (9231,24042)	85.9 (53.1,140)	54250 (34098,84918)	125.3 (78.5,195.3)	45.8 (29.5,63)
Equatorial Guinea	187 (117,300)	94.2 (58.6,150.9)	1630 (1009,2552)	219.1 (135.7,344.5)	132.5 (102.7,175.7)
Gabon	588 (363,928)	131.6 (81.7,207.5)	1967 (1227,3147)	198.2 (124,315.7)	50.6 (32.1,76.3)
East Asia	1131880 (724708,1725657)	167.1 (106.5,257.4)	1993543 (1283858,3063863)	298.2 (191.9,454.1)	78.4 (66.2,93.1)
China	1080023 (690179,1646204)	165 (105.1,254.1)	1916743 (1234703,2946495)	297.8 (191.3,452.9)	80.5 (67.6,95.5)
Democratic People's Republic of Korea	19165 (12156,29766)	168.3 (106.4,261)	25000 (16085,38556)	188.4 (121,289.4)	11.9 (-0.5,24.5)
Taiwan (Province of China)	32692 (20743,49440)	284.9 (181.1,433.1)	51800 (33152,76785)	447 (289.3,660.8)	56.9 (34.6,84.2)
Eastern Europe	45925 (27896,74427)	40.1 (24.3,65.4)	50457 (31471,79958)	51.9 (32,82.7)	29.4 (22.9,35.8)
Belarus	2017 (1208,3312)	38.7 (23.2,63.5)	2184 (1366,3603)	51.6 (32.2,85)	33.5 (18.4,49.3)
Estonia	317 (191,518)	41.1 (24.9,67.3)	323 (201,524)	58.5 (36.7,95.5)	42.3 (26.3,63.3)
Latvia	528 (322,852)	40.7 (24.9,65.8)	412 (254,649)	53.8 (33.2,85.9)	32.1 (15.7,48.9)
Lithuania	694 (424,1126)	37.4 (22.8,60.8)	587 (359,941)	52 (32.2,83.1)	38.9 (21.9,57.4)
Republic of Moldova	753 (452,1254)	32.6 (19.5,54.4)	855 (526,1362)	48.2 (29.7,77.9)	48.1 (29.2,70.7)
Russian Federation	31718 (19278,51015)	41 (24.9,66.4)	36666 (22904,58294)	53.6 (33.3,85.7)	30.7 (23.5,38.2)
Ukraine	9897 (6002,15944)	38.4 (23.1,62.1)	9431 (5805,14891)	46.2 (28.4,73.6)	20.3 (8.4,32)
Eastern Sub-Saharan Africa	89321 (55630,141445)	101 (63,159.6)	284221 (179654,439995)	129.4 (81.3,201.5)	28.2 (22.6,34.8)
Burundi	2167 (1396,3341)	83.6 (53.6,128.5)	5348 (3476,8286)	84 (53.9,129.7)	0.5 (-9.8,11.3)
Comoros	278 (169,451)	129.2 (79,208.4)	610 (383,977)	153.8 (96.6,246.7)	19.1 (3,34.1)
Djibouti	207 (128,332)	103.3 (63.7,166.3)	1156 (729,1872)	175.9 (110.8,286)	70.3 (47.7,98.2)
Eritrea	1213 (759,1920)	75.6 (47.2,118.8)	3905 (2421,6328)	115.5 (71.6,186.9)	52.8 (36.2,73.5)
Ethiopia	17556 (10993,28051)	76.4 (47.9,122.1)	65877 (41714,103375)	116.3 (73.1,182.8)	52.3 (38.4,66.9)
Kenya	12100 (7673,18822)	115.8 (73.3,182)	39724 (24898,62754)	146.2 (91.5,229.8)	26.2 (19.9,34.9)
Madagascar	5213 (3172,8172)	93.7 (57,146.4)	16202 (10075,26384)	109.1 (68,176.3)	16.4 (2.5,34.5)
Malawi	5957 (3712,9413)	127.3 (79.5,200.9)	13079 (8531,19364)	126.3 (82.8,187.9)	-0.8 (-13.5,15.1)
Mozambique	5980 (3711,9725)	93 (57.3,151.7)	22085 (13704,34940)	142.1 (88.2,225.7)	52.8 (36.8,72.5)
Rwanda	3359 (2121,5223)	100.5 (63.5,156.6)	9519 (5934,14345)	131.2 (81.8,198.1)	30.6 (9.1,51.4)
Somalia	3239 (2030,5290)	93.3 (58.3,152.2)	10843 (6763,17583)	109.4 (68.1,177.1)	17.3 (4.7,31.2)
South Sudan	2764 (1722,4378)	102.9 (64.2,163.2)	5407 (3377,8553)	115 (71.4,180.7)	11.8 (1.2,25.2)
Uganda	8393 (5141,13350)	105.4 (65,165.7)	27285 (17345,41061)	126.5 (80.1,190.1)	20 (5.4,36.2)
United Republic of Tanzania	15438 (9506,24215)	125.9 (77.1,198.7)	45458 (28547,69435)	149.2 (92.9,228)	18.5 (4,33.9)
Zambia	5392 (3272,8383)	142.3 (86.4,222.6)	17474 (10689,27397)	171.3 (104.9,268.2)	20.4 (3.3,37.8)
High-income Asia Pacific	609860 (394850,897071)	651.1 (416.6,961.5)	555398 (361577,807387)	691 (431.3,1002.3)	6.1 (-1.3,13.4)
Brunei Darussalam	458 (261,704)	333.6 (199.7,507.5)	1251 (760,1914)	470.8 (284.7,718.6)	41.1 (23.7,62.1)
Japan	530158 (346130,771093)	805 (516.3,1173.8)	435775 (284373,624168)	841.8 (543.3,1216.6)	4.6 (-2.8,11.8)
Republic of Korea	72962 (41948,112170)	287.3 (168.7,435.5)	102152 (61895,156164)	411.5 (252.5,623.2)	43.3 (26.4,65.2)
Singapore	6282 (3765,9741)	318.6 (193.4,496.3)	16220 (9923,24460)	476.9 (291,735.3)	49.7 (33.5,72.3)
High-income North America	731694 (481291,1115385)	462.3 (308.9,710.8)	1053154 (712054,1519627)	614.1 (416.8,891.3)	32.8 (17,57.5)
Canada	37406 (23672,57038)	239.5 (152.2,363.4)	51131 (32283,77475)	300.2 (192.3,455.2)	25.4 (12.9,40)
Greenland	67 (42,101)	205.5 (129.2,309.4)	72 (45,108)	267.7 (169.8,400.6)	30.2 (17.8,42.5)
United States of America	694204 (457280,1059984)	487 (325.1,750)	1001935 (677296,1442418)	648.9 (440.2,937.3)	33.2 (16.7,59.5)
North Africa and Middle East	490982 (312127,752908)	307.3 (195.1,471.6)	1326036 (846139,2061910)	409.8 (261.6,635.8)	33.4 (25.2,41.4)
Afghanistan	7835 (4940,12466)	180.6 (113,282.5)	36127 (23385,53826)	249.4 (159.1,375.1)	38.1 (21.5,57.5)
Algeria	35480 (22333,55811)	295.8 (187.2,463.8)	98991 (61606,153136)	434.2 (269.8,672)	46.7 (28.6,65.9)
Bahrain	1007 (630,1557)	415.3 (261.6,638.8)	3124 (1990,4788)	472.6 (301.4,724.1)	13.8 (0.9,28)
Egypt	98321 (62804,148322)	369.1 (234.9,559.7)	241586 (151115,369130)	456.2 (285.8,698.4)	23.6 (5.7,41.4)
Iran (Islamic Republic of)	85305 (54049,129250)	328.4 (208.1,504.5)	204001 (129069,312290)	430.3 (274.2,664.1)	31 (24,37.7)
Iraq	29168 (18500,44622)	350.6 (222.2,545.4)	86175 (53899,135044)	403.1 (251.4,628.6)	14.9 (-0.6,29.7)
Jordan	5490 (3575,8303)	320 (208,483.2)	25341 (16329,37820)	404.3 (259.6,606.3)	26.4 (9.3,43.9)
Kuwait	3844 (2424,6028)	442.2 (280.2,695)	15825 (10218,24420)	529.3 (345.6,804.1)	19.7 (5.6,38.1)
Lebanon	5461 (3368,8634)	358.4 (220.2,568.4)	14138 (8993,22175)	469.3 (299.7,732.9)	31 (16.1,52.9)
Libya	7204 (4534,10820)	386.6 (248.4,585.6)	17419 (11005,26800)	435.5 (275.5,669.7)	12.6 (-0.8,29.3)
Morocco	37095 (24610,55381)	289.2 (189.8,434.9)	79303 (49427,125424)	405.5 (252.9,641.5)	40.2 (20.1,58)
Oman	2031 (1278,3245)	291.6 (182.9,465.1)	9964 (6194,15316)	475 (296.4,733.8)	62.9 (41.8,91.7)
Palestine	2767 (1719,4311)	305.8 (188.9,477.1)	10299 (6526,15991)	387.1 (245.2,607.8)	26.6 (12,43.3)
Qatar	731 (461,1169)	442.3 (282.5,705.1)	6015 (3727,9270)	520.9 (326.1,790.4)	17.8 (4.2,32.9)
Saudi Arabia	24573 (15332,38080)	366.5 (228.8,574)	106442 (67079,164797)	511.1 (325.1,791.3)	39.4 (20.5,59.1)
Sudan	19949 (12475,31547)	209.6 (131.3,328.7)	85851 (52982,132292)	373.5 (232.1,573)	78.2 (54.6,104.8)
Syrian Arab Republic	16738 (10777,25325)	297.3 (189.7,456.2)	30701 (19931,47623)	400.9 (260.6,615.4)	34.9 (18.5,51.7)
Tunisia	12412 (7779,19668)	294.8 (184.7,466.8)	25536 (16283,38825)	413.4 (264,630.6)	40.3 (20.2,60.7)
Turkey	80668 (49883,122100)	274.7 (170.1,417.4)	165967 (106960,254559)	382.5 (247.6,584.8)	NA
United Arab Emirates	2649 (1635,4129)	367.8 (230.6,579.5)	16676 (10582,26045)	479.4 (307.2,737.4)	30.3 (11.8,45.9)
Yemen	11986 (7577,19099)	213.4 (134.8,340.4)	45319 (28419,71909)	265.8 (168.2,419)	24.6 (5.8,40.2)
Oceania	7433 (4802,11514)	234.9 (152,364.7)	22379 (14387,34265)	315.6 (202.9,481.9)	34.4 (22.2,47.4)
American Samoa	91 (56,136)	368.4 (229.9,553.9)	112 (71,170)	498.7 (316.4,757.1)	35.4 (19.8,50.3)
Cook Islands	35 (22,54)	380.8 (241.8,593.9)	47 (30,71)	550.4 (346.4,837.8)	44.5 (26.1,60)
Fiji	1231 (791,1904)	308.1 (197.7,477.6)	2125 (1361,3263)	459.4 (294.1,705.5)	49.1 (32.8,70.7)
Guam	296 (189,457)	405.1 (257.1,628.4)	398 (253,620)	555.5 (353.7,861)	37.1 (24.1,60.4)
Kiribati	99 (64,151)	257.4 (166.2,395.2)	241 (155,365)	369.8 (238,561.2)	43.6 (25.9,64.1)
Marshall Islands	44 (29,67)	221.7 (144.2,341.3)	108 (69,162)	362.4 (230.6,544.6)	63.5 (42,87.1)
Micronesia (Federated States of)	130 (83,192)	279.7 (176.8,417.4)	205 (130,311)	396.1 (250.4,599.2)	41.6 (24.5,59.2)
Nauru	16 (10,25)	323.2 (204.6,499.4)	26 (17,40)	457 (294.5,703.7)	41.4 (23,59.9)
Niue	3 (2,5)	350.9 (224.9,538.9)	4 (2,6)	518.1 (328.8,786.8)	47.7 (30.9,66.6)
Northern Mariana Islands	114 (72,172)	387.8 (244.9,582.9)	106 (67,159)	493.8 (310.6,746)	27.3 (13.7,43.5)
Palau	31 (19,46)	366.9 (231.6,551.8)	37 (23,56)	517.3 (320.7,795.9)	41 (25.5,55.4)
Papua New Guinea	3940 (2509,6119)	200 (128.1,309.4)	15520 (9974,23751)	288.3 (185.8,440.4)	44.2 (22.8,67.5)
Samoa	242 (153,372)	332.7 (210.2,515)	426 (265,642)	440.5 (275.1,666.1)	32.4 (17.5,49.7)
Solomon Islands	326 (210,498)	218.9 (141.4,335.2)	1157 (741,1771)	336.1 (215.7,507.4)	53.5 (33.5,72.3)
Tokelau	2 (1,3)	296.3 (192.9,445)	3 (2,5)	471.1 (301.6,726)	59 (37,78)
Tonga	163 (102,253)	374 (235.8,582.7)	251 (158,384)	500.9 (316.3,771.3)	33.9 (15.4,48.6)
Tuvalu	14 (9,21)	278.6 (177.4,416.2)	25 (16,38)	428.8 (273.8,655)	53.9 (33.2,75.2)
Vanuatu	181 (114,273)	252.5 (158.2,383.1)	582 (375,894)	367.4 (235.4,565.5)	45.5 (27.7,64.9)
South Asia	626521 (405273,955716)	121.1 (78.6,184.1)	2198417 (1394157,3337554)	218.7 (138.6,331.6)	80.5 (68.1,95.3)
Bangladesh	36605 (22813,58962)	71.9 (45,115.8)	108080 (67774,168131)	115 (72.2,178.7)	59.9 (41.9,84.7)
Bhutan	306 (190,482)	103.6 (64.3,162.2)	779 (494,1171)	182.3 (115.3,273.5)	75.9 (53.8,101.3)
India	521799 (340619,789138)	127.2 (83.1,191.8)	1887785 (1201309,2870098)	245.5 (156.2,373)	93 (78.2,110.8)
Nepal	7012 (4348,11357)	74.8 (46.4,120.5)	21608 (13656,32355)	113.6 (71.5,170.2)	51.8 (32.9,75.2)
Pakistan	60798 (37850,96057)	127.2 (79.5,200.1)	180165 (114617,273654)	144.6 (92.1,220)	13.7 (3.9,23.7)
Southeast Asia	701271 (449086,1047318)	288.7 (185,431.7)	1909729 (1240715,2884365)	512.1 (333,769.9)	77.4 (65.4,91.8)
Cambodia	10994 (7007,17024)	218.3 (139.6,342)	34119 (21753,52155)	367 (234.2,557.6)	68.2 (50.6,88.9)
Indonesia	289056 (188884,430731)	298.6 (194.9,447.6)	832688 (547306,1252967)	542.9 (356.5,816.9)	81.8 (67.5,99.7)
Lao People's Democratic Republic	4718 (3015,7051)	245.4 (154.1,371.8)	17841 (11504,26759)	439.6 (282.2,659.9)	79.1 (58.3,101.3)
Malaysia	39382 (25012,59610)	432.9 (274.4,658.2)	124874 (78847,187685)	713.9 (452.6,1070.8)	64.9 (43.1,88.1)
Maldives	270 (175,403)	284.3 (183.5,426.1)	1426 (912,2233)	579.2 (372.2,907.1)	103.7 (76.8,133.4)
Mauritius	2642 (1682,4130)	424.8 (271,661.6)	4241 (2737,6429)	657.9 (425.6,992.5)	54.9 (34,78.4)
Myanmar	47656 (30046,72037)	225.6 (142.7,344.6)	131154 (85359,193639)	432.5 (281.2,640.6)	91.7 (65.2,119)
Philippines	91898 (57735,139075)	296.7 (187.7,451.3)	291387 (185726,443166)	490.8 (312.5,745.6)	65.4 (55.7,76.7)
Seychelles	164 (105,253)	450.8 (288.2,691.6)	300 (195,455)	616.6 (403,928.5)	36.8 (20.4,55)
Sri Lanka	33194 (21476,50588)	353.5 (227.9,538.6)	62870 (40457,95051)	553.8 (355.2,839.4)	56.7 (38.2,79.5)
Thailand	108636 (71187,166320)	331.2 (215.7,506)	199298 (128754,304414)	610.9 (393.2,930.5)	84.4 (59.3,113.4)
Timor-Leste	888 (568,1361)	232.2 (147.8,356.5)	2523 (1606,3934)	372.5 (235.2,579.8)	60.4 (41.9,80.4)
Viet Nam	70757 (44428,106963)	204 (129.2,306.2)	204342 (130950,304918)	384.2 (248.4,579.4)	88.3 (62.8,114.7)
Southern Latin America	52414 (32652,81975)	210.5 (131.1,328.6)	117138 (74044,179854)	327.2 (207.5,499)	55.5 (41.4,70.4)
Uruguay	3193 (1961,4975)	211.5 (129.9,329.7)	5764 (3602,8922)	340.6 (213.1,527.4)	61 (44.1,80.8)
Argentina	33125 (20708,51331)	206.6 (128.9,320.6)	75729 (48181,116278)	311.1 (198.8,477.3)	50.6 (34.7,69.7)
Chile	16093 (10070,24612)	218.7 (136.8,334.7)	35638 (22206,54009)	364.7 (228.2,548.2)	66.8 (47.8,89.4)
Southern Sub-Saharan Africa	44921 (28947,69037)	164.9 (105.4,255.1)	88848 (56567,136584)	198.9 (126.6,305.4)	20.6 (12.5,30.1)
Botswana	805 (511,1195)	124.5 (79.4,186.8)	2817 (1761,4265)	200.3 (125.9,302.7)	60.9 (37.8,83.2)
Eswatini	654 (407,999)	164.5 (102.2,251.1)	1331 (826,1984)	202.6 (125.3,302.2)	23.1 (7.8,38)
Lesotho	933 (590,1492)	121.3 (76.6,194)	1884 (1194,2933)	179.6 (114.4,278.8)	48 (29.3,66.8)
Namibia	830 (546,1265)	121.3 (78.5,184.9)	2202 (1439,3386)	162.1 (106.2,249.6)	33.6 (14.7,50.6)
South Africa	34774 (22262,53096)	175.1 (112.2,269.4)	67771 (42616,103955)	211.8 (133.9,324.4)	21 (11.5,32.8)
Zimbabwe	6925 (4560,10620)	142.1 (92.6,217.3)	12844 (8232,19814)	154.1 (98.1,236.7)	8.5 (-7,22.9)
Tropical Latin America	83636 (52885,128959)	103.1 (65.1,159.3)	135259 (84556,211245)	109.5 (68.4,171.9)	6.2 (0.6,12.4)
Brazil	82185 (51944,126644)	103.7 (65.5,160)	130648 (81750,204118)	109.1 (68.1,171.2)	5.2 (-0.3,11.5)
Paraguay	1451 (908,2323)	76.4 (47.7,121.7)	4610 (2910,7340)	119.5 (75.1,189.9)	56.4 (31.2,81.6)
Western Europe	1044990 (705856,1463032)	525.9 (355.2,736.8)	1218181 (811975,1780862)	631.4 (419,913.7)	20.1 (12.2,27.8)
Andorra	158 (102,235)	495.9 (321.7,742.6)	250 (167,365)	598 (401,874.2)	20.6 (7.1,38)
Austria	27986 (17918,40833)	677.2 (433.4,988.5)	29858 (19132,44917)	716.2 (461.2,1076.6)	5.8 (-5.4,20.9)
Belgium	27222 (17417,40739)	531.9 (341.7,793.2)	33341 (21916,49521)	646.3 (423.2,959.5)	21.5 (5.5,38.8)
Cyprus	1654 (1089,2468)	406.3 (268.3,605.4)	4408 (2801,6518)	563.2 (359.4,835.6)	38.6 (20.9,60.6)
Denmark	8976 (6131,12538)	328.7 (223,461.7)	12146 (8060,18067)	471.7 (306.3,704.7)	43.5 (16.6,75.2)
Finland	11081 (7403,15766)	404.4 (273.7,565.3)	12917 (8487,19518)	543.9 (360.4,810.7)	34.5 (13,57.5)
France	137880 (87011,210814)	461.8 (292.6,704.4)	168051 (107234,251316)	581.2 (369.6,883.4)	25.9 (10.3,40.8)
Germany	151139 (106505,211831)	367.6 (256.3,514.4)	174556 (118132,263700)	478.6 (320.4,713)	30.2 (6.7,60.3)
Greece	25516 (16439,37723)	496.2 (318.1,736.5)	26679 (17609,38987)	594.6 (396.5,865.3)	19.8 (5.1,35.1)
Iceland	686 (443,1013)	514.2 (333.1,760.6)	1042 (692,1516)	627.9 (419.6,918.7)	22.1 (10.2,37.4)
Ireland	8398 (5431,12321)	480.5 (311.4,703.9)	13985 (9343,20676)	582.9 (392.3,851.4)	21.3 (8.7,39.4)
Israel	9858 (6551,14616)	402.5 (270.9,599.6)	23064 (15235,34455)	515.6 (340.7,768.6)	28.1 (12,42.5)
Italy	301863 (200340,438594)	1034.2 (680.9,1514.3)	283581 (191245,406208)	1160.7 (770.9,1666.3)	12.2 (-2.4,34)
Luxembourg	1003 (636,1483)	480.7 (305.2,711.4)	1986 (1295,2965)	596.7 (392.9,879.1)	24.1 (9.7,38.7)
Malta	913 (588,1360)	464.2 (298.7,695.7)	1229 (811,1793)	608.2 (399.8,882.3)	31 (14.2,47.4)
Monaco	78 (51,115)	525.5 (343.2,777.1)	89 (59,132)	606.8 (405.5,895.8)	15.5 (4.6,28.6)
Netherlands	36051 (23093,53344)	435.4 (278.1,641.1)	40612 (26783,60082)	538.2 (353.5,796.4)	23.6 (8.8,40.1)
Norway	10634 (6786,16104)	489.5 (312.1,739.3)	13863 (8864,20867)	558.4 (356.9,836.3)	14.1 (8.1,19.5)
Portugal	21586 (13799,32565)	423.9 (270.6,640.6)	26646 (17486,38931)	553.6 (363.3,811.5)	30.6 (16,47.8)
San Marino	65 (42,94)	505.9 (332.7,737.2)	85 (57,126)	589.2 (390.7,871.7)	16.5 (2.3,31.1)
Spain	71284 (50122,97324)	369.6 (260.3,505.2)	103168 (68116,150208)	501 (328.9,731.4)	35.5 (7,62.9)
Sweden	16629 (10577,25792)	394.3 (250.5,604.7)	21190 (13520,32007)	468.6 (301.7,704.8)	18.8 (8.5,31.3)
Switzerland	17540 (11341,25759)	471.1 (305.1,690.7)	21966 (14436,32268)	528.3 (350.6,785.6)	12.1 (0.9,25.7)
United Kingdom	155932 (100212,234964)	528.1 (339.6,795.9)	202395 (130836,301074)	636.5 (411.9,955)	20.5 (9.7,25.8)
Western Sub-Saharan Africa	87303 (54086,139416)	97.4 (60.1,155.3)	343948 (216042,538311)	140.5 (88,220.2)	44.3 (36.2,54.3)
Benin	2004 (1253,3138)	88.2 (54.9,136.5)	10566 (6765,15965)	159 (101.5,241.9)	80.4 (56.9,112.4)
Burkina Faso	3517 (2174,5604)	81.6 (50.5,129.7)	15140 (9551,23174)	133.2 (84.1,205.8)	63.2 (38.6,90)
Cabo Verde	161 (100,257)	98.5 (60.8,155.9)	510 (320,789)	165.1 (103,255.6)	67.5 (48.4,94.4)
Cameroon	6636 (4100,10479)	135 (83.7,211.8)	29676 (18159,47018)	183.9 (112.7,290.7)	36.2 (19.8,53.2)
Chad	1778 (1091,2844)	65.4 (40.1,104.4)	8036 (4969,12940)	101.6 (62.6,161.2)	55.3 (37.5,76.6)
Gambia	435 (267,692)	92.3 (56.9,146.5)	1758 (1073,2778)	138.3 (84.5,216.9)	49.8 (32.7,69.4)
Ghana	6859 (4295,10870)	94 (58.9,149.3)	26742 (17123,41794)	142.1 (90.6,221.5)	51.2 (30.2,72)
Guinea	2335 (1440,3735)	83.3 (51.5,133.6)	8693 (5440,13919)	126.2 (79.1,200.8)	51.4 (31.7,72.5)
Guinea-Bissau	393 (239,638)	81.9 (49.9,133.9)	1374 (847,2227)	126.2 (77.1,204.7)	54.1 (37.2,75)
Liberia	1102 (675,1737)	95.6 (58.5,150.3)	4030 (2514,6425)	141.7 (88,226.3)	48.2 (30.8,67.7)
Mali	2765 (1704,4360)	70.1 (43.1,110.4)	12658 (7942,20353)	111.4 (69.5,177)	59 (39.7,81.4)
Mauritania	1110 (689,1752)	114.1 (70.9,181.9)	3648 (2223,5715)	165.7 (101.4,257.7)	45.2 (25.6,74.2)
Niger	2688 (1659,4253)	76 (47.4,119.2)	11112 (6877,18381)	102.4 (62.8,167.9)	34.8 (18.1,50.9)
Nigeria	43305 (26805,69724)	104.7 (64.7,167.3)	165579 (104722,258417)	142.6 (89.9,223.9)	36.2 (25.8,47.6)
Sao Tome and Principe	50 (31,79)	95.1 (58.8,150.1)	162 (102,242)	141.2 (88.3,212.2)	48.6 (29.5,69.2)
Senegal	3812 (2379,6000)	107.6 (67.2,169.6)	10835 (6895,16724)	135.1 (85.8,207.2)	25.5 (11.4,38)
Sierra Leone	1725 (1066,2781)	82.9 (51.4,132.8)	6653 (4072,10567)	141.9 (86.8,226.1)	71.2 (48.6,98.5)
Togo	1459 (904,2369)	82.3 (50.9,134.5)	5769 (3622,9271)	130.5 (81.8,208.2)	58.7 (39.1,85.2)
Côte d'Ivoire	5167 (3215,8263)	90.9 (56.6,144.6)	21004 (13077,32632)	152.9 (95.2,237.6)	68.2 (47.6,94.9)
